# Supplementary material for: BH3 Mimetic Sensitivity of Colorectal Cancer Cell Lines in Correlation with Molecular Features Identifies Predictors of Response
Source: Int J Mol Sci. 2021 Apr 7;22(8):3811. doi: 10.3390/ijms22083811 (PMC8067732; doi:10.3390/ijms22083811)
Supplement: Supplementary file 1 [file ijms-22-03811-s001.zip]

Archive with 2 entries (2 files):
- ijms-1128665-supplementary.docx
- ijms-1128665-supplementary.xlsx
