# Supplementary material for: BH3 Mimetic Sensitivity of Colorectal Cancer Cell Lines in Correlation with Molecular Features Identifies Predictors of Response
Source: Int J Mol Sci. 2021 Apr 7;22(8):3811. doi: 10.3390/ijms22083811 (PMC8067732; doi:10.3390/ijms22083811)
Supplement: Supplementary file 1 [file ijms-22-03811-s001.zip › ijms-1128665-supplementary.xlsx]

## Sheet: MS IC50 
	CMS	ABT199	A1155463	AZD5991	ABT263	ABT199+A1155463	ABT199+AZD5991	A1155463+AZD5991	ABT+AZD5991	Microsatellite stability
HCT-116	1	10790.5	1037	11032.3	2452	680	8615	107.5	754.3	MSI
KM12	1	9002	23791.5	8662.33	6058	8746	6384	240.9	1556
RKO	1	10015.5	27733	6474	4251	9769	1055	196.5	166.8
SW48	1	8106.5	2120	6745.33	1044	279	516.7	9.362	30.14
LS-180	3	9546	25390	8260.67	5641	8961	5423	203.9	999.9
HT55	2	9521.5	18264.5	8038.67	4900	6311	2336	19.76	89.28	MSS
LS-1034	2	16758.5	754.6	10087	2084	543.9	4477	45.37	203.4
RCM-1	2	46051	25062.5	29608.7	13440	29960	35232	1748	8012
SNU-C1	2	29141.5	30404.5	25040.7	4600	14356	11401	1184	345.5
SW948	2	8286.5	5210	9863	1789	1688	3015	100.7	293.6
T84	2	20901.5	26907.5	14220.3	8283	10478	4862	107.9	381.5
CL-40	3	6117	7807.5	7115.67	1623	4068	390	21.35	39.08
LS-513	3	9445	3433	8047	2189	3773	1544	21.2	59.82
COLO-320-HSR	4	10030	25270.5	213.433	9396	8520	194.3	139.2	146.3
HUTU-80	4	5966.5	21822.5	2403.33	4092	4730	195.7	12.24	24.4
MDST8	4	7625.5	778.1	11031.3	820.3	67.98	1210	47.1	72
NCI-H716	4	10134	12959	11496.7	3722	8519	2075	299.9	348.2

## Sheet: CIMP IC50
	CMS	ABT199	A1155463	AZD5991	ABT263	ABT199+A1155463	ABT199+AZD5991	A1155463+AZD5991	ABT+AZD5991	CIMP
HT55	2	9521.5	18264.5	8038.67	4900	6311	2336	19.76	89.28	CIMP-Low
LS-1034	2	16758.5	754.6	10087	2084	543.9	4477	45.37	203.4
RCM-1	2	46051	25062.5	29608.7	13440	29960	35232	1748	8012
SNUC1	2	29141.5	30404.5	25040.7	4600	14356	11401	1184	345.5
SW948	2	8286.5	5210	9863	1789	1688	3015	100.7	293.6
T84	2	20901.5	26907.5	14220.3	8283	10478	4862	107.9	381.5
CL-40	3	6117	7807.5	7115.67	1623	4068	390	21.35	39.08
LS-180	3	9546	25390	8260.67	5641	8961	5423	203.9	999.9
CaR-1	4	9952.5	22217.5	8372.33	5021	7823	3404	49.64	150.9
COLO-320-HSR	4	10030	25270.5	213.433	9396	8520	194.3	139.2	146.3
HUTU-80	4	5966.5	21822.5	2403.33	4092	4730	195.7	12.24	24.4
MDST8	4	7625.5	778.1	11031.3	820.3	67.98	1210	47.1	72
NCI-H716	4	10134	12959	11496.7	3722	8519	2075	299.9	348.2
OUMS-23	4	7395.5	10894.5	652.767	3962	3813	126.7	8.727	28.56
HCT-116	1	10790.5	1037	11032.3	2452	680	8615	107.5	754.3	CIMP-High
KM12	1	9002	23791.5	8662.33	6058	8746	6384	240.9	1556
RKO	1	10015.5	27733	6474	4251	9769	1055	196.5	166.8
SW48	1	8106.5	2120	6745.33	1044	279	516.7	9.362	30.14
LS-513	3	9445	3433	8047	2189	3773	1544	21.2	59.82

## Sheet: APC IC50
	CMS	ABT199	A1155463	AZD5991	ABT263	ABT199+A1155463	ABT199+AZD5991	A1155463+AZD5991	ABT+AZD5991	APC Mutation
RCM-1	2	46051	25062.5	29608.7	13440	29960	35232	1748	8012
HCT-116	1	10790.5	1037	11032.3	2452	680	8615	107.5	754.3
KM12	1	9002	23791.5	8662.33	6058	8746	6384	240.9	1556
RKO	1	10015.5	27733	6474	4251	9769	1055	196.5	166.8
SW48	1	8106.5	2120	6745.33	1044	279	516.7	9.362	30.14
SNU-C1	2	29141.5	30404.5	25040.7	4600	14356	11401	1184	345.5	WT
LS-180	3	9546	25390	8260.67	5641	8961	5423	203.9	999.9
LS-513	3	9445	3433	8047	2189	3773	1544	21.2	59.82
CaR-1	4	9952.5	22217.5	8372.33	5021	7823	3404	49.64	150.9
HUTU-80	4	5966.5	21822.5	2403.33	4092	4730	195.7	12.24	24.4
NCI-H716	4	10134	12959	11496.7	3722	8519	2075	299.9	348.2
COLO-320-HSR	4	10030	25270.5	213.433	9396	8520	194.3	139.2	146.3
SW948	2	8286.5	5210	9863	1789	1688	3015	100.7	293.6
HT55	2	9521.5	18264.5	8038.67	4900	6311	2336	19.76	89.28
T84	2	20901.5	26907.5	14220.3	8283	10478	4862	107.9	381.5	Mut
LS-1034	2	16758.5	754.6	10087	2084	543.9	4477	45.37	203.4
OUMS-23	4	7395.5	10894.5	652.767	3962	3813	126.7	8.727	28.56
MDST8	4	7625.5	778.1	11031.3	820.3	67.98	1210	47.1	72

## Sheet: KRAS IC50
	CMS	ABT199	A1155463	AZD5991	ABT263	ABT199+A1155463	ABT199+AZD5991	A1155463+AZD5991	ABT+AZD5991	KRAS Mutation
KM12	1	9002	23791.5	8662.33	6058	8746	6384	240.9	1556
RKO	1	10015.5	27733	6474	4251	9769	1055	196.5	166.8
SW48	1	8106.5	2120	6745.33	1044	279	516.7	9.362	30.14
HT55	2	9521.5	18264.5	8038.67	4900	6311	2336	19.76	89.28
SNU-C1	2	29141.5	30404.5	25040.7	4600	14356	11401	1184	345.5
CaR-1	4	9952.5	22217.5	8372.33	5021	7823	3404	49.64	150.9	WT
COLO-320-HSR	4	10030	25270.5	213.433	9396	8520	194.3	139.2	146.3
HUTU-80	4	5966.5	21822.5	2403.33	4092	4730	195.7	12.24	24.4
MDST8	4	7625.5	778.1	11031.3	820.3	67.98	1210	47.1	72
NCI-H716	4	10134	12959	11496.7	3722	8519	2075	299.9	348.2
OUMS-23	4	7395.5	10894.5	652.767	3962	3813	126.7	8.727	28.56
SW948	2	8286.5	5210	9863	1789	1688	3015	100.7	293.6
HCT-116	1	10790.5	1037	11032.3	2452	680	8615	107.5	754.3
T84	2	20901.5	26907.5	14220.3	8283	10478	4862	107.9	381.5
RCM-1	2	46051	25062.5	29608.7	13440	29960	35232	1748	8012	Mut
LS-180	3	9546	25390	8260.67	5641	8961	5423	203.9	999.9
LS-513	3	9445	3433	8047	2189	3773	1544	21.2	59.82
LS-1034	2	16758.5	754.6	10087	2084	543.9	4477	45.37	203.4
				*			*		*		Significant difference

## Sheet: BRAF IC50
	CMS	ABT199	A1155463	AZD5991	ABT263	ABT199+A1155463	ABT199+AZD5991	A1155463+AZD5991	ABT+AZD5991	BRAF Mutation
HT55	2	9521.5	18264.5	8038.67	4900	6311	2336	19.76	89.28	WT
LS-1034	2	16758.5	754.6	10087	2084	543.9	4477	45.37	203.4
RCM-1	2	46051	25062.5	29608.7	13440	29960	35232	1748	8012
SNUC1	2	29141.5	30404.5	25040.7	4600	14356	11401	1184	345.5
SW948	2	8286.5	5210	9863	1789	1688	3015	100.7	293.6
T84	2	20901.5	26907.5	14220.3	8283	10478	4862	107.9	381.5
LS-180	3	9546	25390	8260.67	5641	8961	5423	203.9	999.9
CaR-1	4	9952.5	22217.5	8372.33	5021	7823	3404	49.64	150.9
COLO-320-HSR	4	10030	25270.5	213.433	9396	8520	194.3	139.2	146.3
HUTU-80	4	5966.5	21822.5	2403.33	4092	4730	195.7	12.24	24.4
NCI-H716	4	10134	12959	11496.7	3722	8519	2075	299.9	348.2
HCT-116	1	10790.5	1037	11032.3	2452	680	8615	107.5	754.3
KM12	1	9002	23791.5	8662.33	6058	8746	6384	240.9	1556
SW48	1	8106.5	2120	6745.33	1044	279	516.7	9.362	30.14
LS-513	3	9445	3433	8047	2189	3773	1544	21.2	59.82	Mut
CL-40	3	6117	7807.5	7115.67	1623	4068	390	21.35	39.08
MDST8	4	7625.5	778.1	11031.3	820.3	67.98	1210	47.1	72
OUMS-23	4	7395.5	10894.5	652.767	3962	3813	126.7	8.727	28.56
RKO	1	10015.5	27733	6474	4251	9769	1055	196.5	166.8
		*			*		*		*		Significant difference

## Sheet: TP53 IC50
	CMS	ABT199	A1155463	AZD5991	ABT263	ABT199+A1155463	ABT199+AZD5991	A1155463+AZD5991	ABT+AZD5991	TP53 Mutation
LS-513	3	9445	3433	8047	2189	3773	1544	21.2	59.82	WT
MDST8	4	7625.5	778.1	11031.3	820.3	67.98	1210	47.1	72
RKO	1	10015.5	27733	6474	4251	9769	1055	196.5	166.8
T84	2	20901.5	26907.5	14220.3	8283	10478	4862	107.9	381.5
LS-180	3	9546	25390	8260.67	5641	8961	5423	203.9	999.9
HUTU-80	4	5966.5	21822.5	2403.33	4092	4730	195.7	12.24	24.4
HCT-116	1	10790.5	1037	11032.3	2452	680	8615	107.5	754.3
SW48	1	8106.5	2120	6745.33	1044	279	516.7	9.362	30.14
SW948	2	8286.5	5210	9863	1789	1688	3015	100.7	293.6	Mut
CaR-1	4	9952.5	22217.5	8372.33	5021	7823	3404	49.64	150.9
NCI-H716	4	10134	12959	11496.7	3722	8519	2075	299.9	348.2
LS-1034	2	16758.5	754.6	10087	2084	543.9	4477	45.37	203.4
HT55	2	9521.5	18264.5	8038.67	4900	6311	2336	19.76	89.28
COLO-320-HSR	4	10030	25270.5	213.433	9396	8520	194.3	139.2	146.3
RCM-1	2	46051	25062.5	29608.7	13440	29960	35232	1748	8012
KM12	1	9002	23791.5	8662.33	6058	8746	6384	240.9	1556
SNUC1	2	29141.5	30404.5	25040.7	4600	14356	11401	1184	345.5
OUMS-23	4	7395.5	10894.5	652.767	3962	3813	126.7	8.727	28.56

## Sheet: PIK3CA IC50
	CMS	ABT199	A1155463	AZD5991	ABT263	ABT199+A1155463	ABT199+AZD5991	A1155463+AZD5991	ABT+AZD5991	PIK3CA IC50 Mutation
CaR-1	4	9952.5	22217.5	8372.33	5021	7823	3404	49.64	150.9	WT
NCI-H716	4	10134	12959	11496.7	3722	8519	2075	299.9	348.2
LS-1034	2	16758.5	754.6	10087	2084	543.9	4477	45.37	203.4
HT55	2	9521.5	18264.5	8038.67	4900	6311	2336	19.76	89.28
COLO-320-HSR	4	10030	25270.5	213.433	9396	8520	194.3	139.2	146.3
RCM-1	2	46051	25062.5	29608.7	13440	29960	35232	1748	8012
KM12	1	9002	23791.5	8662.33	6058	8746	6384	240.9	1556
SNUC1	2	29141.5	30404.5	25040.7	4600	14356	11401	1184	345.5
LS-513	3	9445	3433	8047	2189	3773	1544	21.2	59.82
MDST8	4	7625.5	778.1	11031.3	820.3	67.98	1210	47.1	72
HUTU-80	4	5966.5	21822.5	2403.33	4092	4730	195.7	12.24	24.4
SW48	1	8106.5	2120	6745.33	1044	279	516.7	9.362	30.14
OUMS-23	4	7395.5	10894.5	652.767	3962	3813	126.7	8.727	28.56
SW948	2	8286.5	5210	9863	1789	1688	3015	100.7	293.6	Mut
T84	2	20901.5	26907.5	14220.3	8283	10478	4862	107.9	381.5
RKO	1	10015.5	27733	6474	4251	9769	1055	196.5	166.8
LS-180	3	9546	25390	8260.67	5641	8961	5423	203.9	999.9
HCT-116	1	10790.5	1037	11032.3	2452	680	8615	107.5	754.3
									*		Significant difference
